# Supplementary material for: Perceived Safety Assessment of Interactive Motions in Human–Soft Robot Interaction
Source: Biomimetics (Basel). 2024 Jan 21;9(1):58. doi: 10.3390/biomimetics9010058 (PMC10813124; doi:10.3390/biomimetics9010058)
Supplement: Supplementary file 1 [file biomimetics-09-00058-s001.zip]

Archive with 16 entries (16 files):
- .DS_Store
- Constrain Nearby.mov
- Grasping Nearby.mov
- Grasping.mp4
- Pinching.mp4
- Poking Nearby.mp4
- Quick Poking.mov
- Quick Stroking.mp4
- Quick Tapping.mp4
- Shaking Nearby.mov
- Slow Poking.mov
- Slow Stroking.mov
- Slow Tapping.mov
- Stroking Nearby.mov
- Sudden Release.mov
- Tapping Nearby.mov
